# Supplementary material for: Integrating incompatible tandem photobiocatalysis in artificial cells enables metabolic modulation of natural cells
Source: Sci Adv. 2025 Jul 4;11(27):eadu4828. doi: 10.1126/sciadv.adu4828 (PMC12227043; doi:10.1126/sciadv.adu4828)
Supplement: Supplementary file 2 — Movie S1 [file sciadv.adu4828_movie_s1.zip]

Archive with 1 entries (1 files):
- adu4828_movie_s1.mp4
